# Supplementary material for: Sexual dimorphism in the association between gestational diabetes mellitus and overweight in offspring at 5-7 years: The OBEGEST cohort study
Source: PLoS One. 2018 Apr 5;13(4):e0195531. doi: 10.1371/journal.pone.0195531 (PMC5886576; doi:10.1371/journal.pone.0195531)
Supplement: S4 File — In the original language (French). (XLS) [file pone.0195531.s004.xls]

## Sheet: QU-Child
		1 TRES FAUX	2 FAUX	3 MOYEN-NEMENT	4 VRAI	5 TRES VRAI
1	Mon enfant est content à l'idée de passer à table
2	Mon enfant hésite avant de goûter un aliment nouveau
3	Mon enfant a un comportement alimentaire facile
4	Mon enfant aime beaucoup certains aliments et en rejettent d'autres très fortement)
5	Mon enfant est intéressé par la nourriture
7	Mon enfant rejette de nombreux fruits
8	Mon enfant mange en petites quantités (même s'il aime ce qu'il mange)
9	Mon enfant accepte spontanément de goûter les aliments qu’il ne connaît pas
10	Mon enfant mange seulement une petite variété d'aliments
11	Mon enfant préfère manger les aliments dont il a l’habitude
12	Mon enfant rejette un nombre important d’aliments
13	Mon enfant est un petit mangeur (quel que soit ce qui est servi, bon ou mauvais)
14	Mon enfant fait la grimace quand on lui présente de nouveaux aliments
15	Mon enfant est difficile à table
16	Mon enfant a bon appétit
17	Mon enfant accepte une grande variété de légumes
18	Mon enfant rejette les aliments nouveaux, rien qu'en les voyant
19	Mon enfant a du plaisir à manger
21	Mon enfant mange lentement (même quand il aime ce qu'il mange)
22	Mon enfant apprécie les aliments forts en goût
	Les items sont cotes de façon à ce que , + le score est elevé, + le comportement de l'enfant est difficile.
