# Supplementary material for: Sexual dimorphism in the association between gestational diabetes mellitus and overweight in offspring at 5-7 years: The OBEGEST cohort study
Source: PLoS One. 2018 Apr 5;13(4):e0195531. doi: 10.1371/journal.pone.0195531 (PMC5886576; doi:10.1371/journal.pone.0195531)
Supplement: S6 File — English translation. (XLS) [file pone.0195531.s006.xls]

## Sheet: QU-Child
		1 VERY FALSE	2 FALSE	3 INTERME-DIATELY	4 TRUE	5 VERY TRUE
1	My child is happy to go eating
2	My child hesitates before tasting a new food
3	My child has an easy diet behavior
4	My child likes very much some foods and rejects others very strongly
5	My child is interested in food
7	My child rejects many fruits
8	My child eats small food portion size (even if he likes what he eats)
9	My child spontaneously agrees to taste foods he does not know
10	My child only eats a small variety of foods
11	My child prefers to eat the food he is used to
12	My child rejects a significant number of foods
13	My child is a little eater (whatever is served, good or bad)
14	My child grimaces when introduced to new foods
15	My child is difficult at table
16	My child has a good appetite
17	My child accepts a wide variety of vegetables
18	My chil rejects new foods just by seeing them
19	My child has fun eating
21	My child eats slowly (even when he likes what he eats)
22	My child appreciates strong foods in taste
	Interpretation: the higer the score, the more problematic the behavior
